# Supplementary material for: Multi-Ancestry Transcriptome-Wide Association Studies of Cognitive Function, White Matter Hyperintensity, and Alzheimer’s Disease
Source: Int J Mol Sci. 2025 Mar 9;26(6):2443. doi: 10.3390/ijms26062443 (PMC11942532; doi:10.3390/ijms26062443)
Supplement: Supplementary file 1 [file ijms-26-02443-s001.zip]

Archive with 2 entries (2 files):
- Chaar_Aim3_Supplementary_Figures_11.21.24.pdf
- Chaar_Aim3_Supplementary_Tables_02.19.25.pdf
